# Supplementary material for: The Dynamics of NO3− and NH4+ Uptake in Duckweed Are Coordinated with the Expression of Major Nitrogen Assimilation Genes
Source: Plants (Basel). 2021 Dec 21;11(1):11. doi: 10.3390/plants11010011 (PMC8747334; doi:10.3390/plants11010011)
Supplement: Supplementary file 1 [file plants-11-00011-s001.zip]

Archive with 1 entries (1 files):
- plants-1479805-supplementary.pdf
